# Supplementary material for: Real-World Effectiveness, Safety, and Health-Related Quality of Life in Patients Receiving Adjuvant Nivolumab for Melanoma in Belgium and Luxembourg: Results of PRESERV MEL
Source: Cancers (Basel). 2023 Sep 30;15(19):4823. doi: 10.3390/cancers15194823 (PMC10572061; doi:10.3390/cancers15194823)
Supplement: Supplementary file 1 [file cancers-15-04823-s001.zip]

Archive with 1 entries (1 files):
- cancers-2509599-supplementary.pdf
